# Supplementary material for: Pathway-Specific Genomic Alterations in Pancreatic Cancer Across Populations at Risk
Source: Int J Mol Sci. 2025 Aug 8;26(16):7695. doi: 10.3390/ijms26167695 (PMC12386847; doi:10.3390/ijms26167695)
Supplement: Supplementary file 1 [file ijms-26-07695-s001.zip]

Archive with 1 entries (1 files):
- ijms-3781434-supplementary.pdf
